# Supplementary material for: Temperature and precipitation affect the water fetching time burden in Sub-Saharan Africa
Source: Nat Commun. 2025 Apr 12;16:3486. doi: 10.1038/s41467-025-58780-9 (PMC11993627; doi:10.1038/s41467-025-58780-9)
Supplement: Supplementary file 4 — Source Data [file 41467_2025_58780_MOESM4_ESM.xlsx]

## Sheet: README
	For the sheets Fig 4a, Fig 4b, and Fig 4c, data headings are:
	VarName2	Name of weather variable
	data subset	Subset of data analysis was conducted on
	n_iter	The number of model iterations conducted
	dir	Direction of differencing in spatial first differencing approach
	n	Mean number of observations across n_iter iterations
	R_squared	Mean R squared
	Adj_r_squared	Mean adjusted R squared
	sigma	Mean model sigma
	fstatistic	Mean model F statistic
	intercept	Mean model intercept
	interceptsd	Mean standard deviation of the model intercept
	poly1	Mean model coefficient on the weather variable
	poly1sd	Mean standard deviation of the model coefficient on the weather variable
	For sheet Fig 5, data headings are:
	var1	Drinking water source type
	var2	Name of weather variable
	estimate	Coefficient
	p	P value of coefficient
	lower_ci	Lower 95% CI estimate
	upper_ci	Upper 95% CI estimate

## Sheet: Fig 4a
VarName2	data subset	n_iter	dir	n	R_squared	Adj_r_squared	sigma	fstatistic	intercept	interceptsd	poly1	poly1sd
precip179d180dl	all	1000	lat	377821	0.00129096	0.00128832	47.2984	488.386	-0.570078	0.0339743	-0.162884	0.0041328
precip179d180dl	all	1000	lon	368063	0.00114649	0.00114378	47.7235	422.468	-0.505287	0.0340198	-0.154537	0.00412278
precip29d30dl	all	1000	lat	377785	0.000478344	0.000475698	47.2704	180.798	-0.649618	0.0341061	-0.0518406	0.00231738
precip29d30dl	all	1000	lon	368063	0.000347142	0.000344426	47.7426	127.815	-0.489537	0.0339987	-0.0447359	0.00227546
precip364d365dl	all	1000	lat	377821	0.00101524	0.0010126	47.3049	383.971	-0.421581	0.0345512	-0.354622	0.00969367
precip364d365dl	all	1000	lon	368063	0.000810156	0.000807441	47.7316	298.431	-0.430565	0.0342742	-0.320503	0.0103673
precip6d7dl	all	1000	lat	377821	0.000148514	0.000145867	47.3255	56.1202	-0.671291	0.0340401	-0.0180433	0.00146959
precip6d7dl	all	1000	lon	368063	3.96e-05	3.68e-05	47.75	14.5581	-0.518683	0.033971	-0.00949014	0.00150698
precip89d90dl	all	1000	lat	377821	0.000918885	0.00091624	47.3072	347.495	-0.598989	0.0342019	-0.0986741	0.00314226
precip89d90dl	all	1000	lon	368063	0.000694056	0.000691341	47.7343	255.635	-0.49789	0.0340131	-0.0859583	0.00296014
tmax179d180dl	all	1000	lat	380851	7.78e-05	7.52e-05	47.6463	29.6253	-0.739523	0.0330323	0.243134	0.02866
tmax179d180dl	all	1000	lon	368501	0.000646786	0.000644074	47.4352	238.496	-0.465445	0.0355472	0.688289	0.0274387
tmax29d30dl	all	1000	lat	381951	0.00077926	0.000776644	47.6528	297.873	-0.729993	0.0330313	0.561708	0.020767
tmax29d30dl	all	1000	lon	369591	0.00135759	0.00135489	47.4348	502.438	-0.455771	0.0354226	0.724016	0.0192091
tmax364d365dl	all	1000	lat	379353	0.000536141	0.000533507	47.6789	203.496	-0.703539	0.0331547	0.761892	0.0328532
tmax364d365dl	all	1000	lon	367204	0.00142111	0.0014184	47.4432	522.584	-0.374867	0.0355452	1.20022	0.0320889
tmax6d7dl	all	1000	lat	381951	0.000812068	0.000809452	47.652	310.424	-0.734717	0.0330075	0.467777	0.0184909
tmax6d7dl	all	1000	lon	369591	0.00103618	0.00103347	47.4424	383.359	-0.495917	0.0354614	0.52041	0.0173496
tmax89d90dl	all	1000	lat	381951	0.000151214	0.000148597	47.6678	57.7654	-0.744288	0.0330059	0.283581	0.0232962
tmax89d90dl	all	1000	lon	369591	0.000813359	0.000810655	47.4477	300.856	-0.470474	0.0356039	0.648109	0.0225047
precip179d180dl	rural	1000	lat	289722	0.00138499	0.00138154	49.3475	401.82	-0.355391	0.0379634	-0.182298	0.00496506
precip179d180dl	rural	1000	lon	281057	0.00140293	0.00139938	49.8923	394.859	-0.563578	0.0396217	-0.189156	0.00512673
precip29d30dl	rural	1000	lat	289686	0.000629035	0.000625585	49.3083	182.338	-0.433372	0.0378129	-0.0648559	0.00280665
precip29d30dl	rural	1000	lon	281057	0.000471097	0.000467541	49.9156	132.468	-0.548633	0.0397676	-0.0569783	0.00267014
precip364d365dl	rural	1000	lat	289722	0.00171251	0.00170907	49.3394	497.006	-0.112476	0.0390859	-0.50178	0.0120397
precip364d365dl	rural	1000	lon	281057	0.00200924	0.00200569	49.8771	565.851	-0.441589	0.0399912	-0.542494	0.0129334
precip6d7dl	rural	1000	lat	289722	0.000208727	0.000205277	49.3765	60.4858	-0.454012	0.0377873	-0.02272	0.00161212
precip6d7dl	rural	1000	lon	281057	6.77e-05	6.42e-05	49.9256	19.0423	-0.581086	0.0397194	-0.0133854	0.00176308
precip89d90dl	rural	1000	lat	289722	0.000909125	0.000905677	49.3592	263.635	-0.389332	0.0379414	-0.108067	0.00369102
precip89d90dl	rural	1000	lon	281057	0.000847548	0.000843993	49.9062	238.412	-0.544722	0.0396919	-0.106289	0.00357477
tmax179d180dl	rural	1000	lat	295285	0.000133774	0.000130388	49.6284	39.507	-0.51302	0.0380979	0.33493	0.0349589
tmax179d180dl	rural	1000	lon	283369	0.000986196	0.000982671	49.8739	279.735	-0.4369	0.0387038	0.895442	0.032962
tmax29d30dl	rural	1000	lat	296270	0.000894865	0.000891493	49.6344	265.36	-0.512338	0.0378551	0.63165	0.0236769
tmax29d30dl	rural	1000	lon	284328	0.00171018	0.00170667	49.872	487.088	-0.438066	0.0387259	0.856798	0.0233905
tmax364d365dl	rural	1000	lat	293964	0.000645202	0.000641802	49.6683	189.789	-0.468177	0.038213	0.860316	0.0393512
tmax364d365dl	rural	1000	lon	282293	0.00188852	0.00188498	49.8849	534.128	-0.349065	0.0388196	1.43105	0.0390776
tmax6d7dl	rural	1000	lat	296270	0.00105172	0.00104835	49.6305	311.922	-0.519538	0.03775	0.553465	0.0203815
tmax6d7dl	rural	1000	lon	284328	0.00145091	0.00144739	49.8785	413.135	-0.484093	0.0386117	0.641488	0.0205704
tmax89d90dl	rural	1000	lat	296270	0.000172746	0.000169371	49.6523	51.1885	-0.532994	0.0379248	0.320921	0.0282876
tmax89d90dl	rural	1000	lon	284328	0.00121127	0.00120775	49.8845	344.816	-0.448151	0.0386811	0.837544	0.0266348
precip179d180dl	rural electricity	1000	lat	21517.4	0.000700483	0.000654041	37.4576	15.084	-0.105305	0.118044	-0.0918811	0.0139451
precip179d180dl	rural electricity	1000	lon	21681.9	0.00077574	0.000729654	36.7264	16.8336	-0.528325	0.109127	-0.0959462	0.0141319
precip29d30dl	rural electricity	1000	lat	21517.4	0.000244337	0.000197875	37.4662	5.25911	-0.156678	0.119874	-0.0320137	0.00880877
precip29d30dl	rural electricity	1000	lon	21681.9	0.000584474	0.000538379	36.7299	12.6806	-0.490281	0.109888	-0.05141	0.00850067
precip364d365dl	rural electricity	1000	lat	21517.4	3.04e-05	-1.61e-05	37.4702	0.653216	-0.248163	0.122397	0.0318589	0.02995
precip364d365dl	rural electricity	1000	lon	21681.9	2.25e-05	-2.37e-05	36.7402	0.486922	-0.526005	0.111352	-0.0198191	0.0359153
precip6d7dl	rural electricity	1000	lat	21517.4	7.25e-05	2.61e-05	37.4694	1.56091	-0.190217	0.1188	-0.00950241	0.00575734
precip6d7dl	rural electricity	1000	lon	21681.9	8.72e-05	4.11e-05	36.7391	1.89175	-0.523845	0.109503	-0.0103597	0.0055421
precip89d90dl	rural electricity	1000	lat	21517.4	0.000453268	0.000406815	37.4623	9.75819	-0.131557	0.119191	-0.0610057	0.0113948
precip89d90dl	rural electricity	1000	lon	21681.9	0.000700951	0.000654862	36.7278	15.2094	-0.506049	0.109223	-0.0755162	0.0113396
tmax179d180dl	rural electricity	1000	lat	22145.1	0.000614258	0.000569128	38.0941	13.6122	-0.496865	0.116028	0.609908	0.10349
tmax179d180dl	rural electricity	1000	lon	21149.7	0.000338641	0.000291375	37.4628	7.16497	-0.210885	0.11678	0.417363	0.0872903
tmax29d30dl	rural electricity	1000	lat	22146.5	0.00100143	0.00095632	38.0856	22.2019	-0.488418	0.116515	0.557419	0.0670008
tmax29d30dl	rural electricity	1000	lon	21150.8	0.000723315	0.000676069	37.4546	15.3106	-0.174329	0.116593	0.452089	0.0631115
tmax364d365dl	rural electricity	1000	lat	22094.7	0.000796572	0.000751348	38.1251	17.6156	-0.485901	0.116674	0.813986	0.121525
tmax364d365dl	rural electricity	1000	lon	21106.6	0.000508523	0.000461169	37.4924	10.7392	-0.17625	0.118348	0.596963	0.100428
tmax6d7dl	rural electricity	1000	lat	22146.5	0.00120711	0.00116201	38.0816	26.7679	-0.48619	0.116923	0.514986	0.0659218
tmax6d7dl	rural electricity	1000	lon	21150.8	0.00112706	0.00107984	37.447	23.8668	-0.169456	0.116745	0.47402	0.0596125
tmax89d90dl	rural electricity	1000	lat	22146.5	0.000717208	0.000672086	38.091	15.8963	-0.489173	0.116433	0.549446	0.0828419
tmax89d90dl	rural electricity	1000	lon	21150.8	0.000555914	0.000508661	37.4577	11.7652	-0.19308	0.116298	0.459394	0.0710503
precip179d180dl	rural no electricity	1000	lat	258190	0.00151562	0.00151175	50.2936	391.912	-0.375258	0.0412129	-0.195035	0.00505887
precip179d180dl	rural no electricity	1000	lon	248718	0.00158889	0.00158488	51.1914	395.817	-0.538667	0.0424614	-0.206599	0.00541843
precip29d30dl	rural no electricity	1000	lat	258154	0.000679941	0.00067607	50.2507	175.649	-0.45195	0.0411122	-0.0682465	0.00286045
precip29d30dl	rural no electricity	1000	lon	248718	0.000469517	0.000465499	51.2201	116.833	-0.527029	0.0425617	-0.057809	0.00292181
precip364d365dl	rural no electricity	1000	lat	258190	0.00219557	0.0021917	50.2765	568.122	-0.100764	0.0425652	-0.588533	0.0131272
precip364d365dl	rural no electricity	1000	lon	248718	0.00232533	0.00232132	51.1725	579.702	-0.408286	0.0428573	-0.597495	0.0128064
precip6d7dl	rural no electricity	1000	lat	258190	0.000217422	0.000213549	50.3263	56.1485	-0.471345	0.0410076	-0.0234386	0.00173047
precip6d7dl	rural no electricity	1000	lon	248718	7.51e-05	7.11e-05	51.2302	18.6799	-0.558584	0.0424423	-0.014384	0.00194154
precip89d90dl	rural no electricity	1000	lat	258190	0.00097632	0.000972451	50.3072	252.323	-0.407829	0.0411424	-0.113575	0.00380079
precip89d90dl	rural no electricity	1000	lon	248718	0.00087576	0.000871743	51.2097	218.009	-0.520822	0.0424836	-0.109911	0.00385878
tmax179d180dl	rural no electricity	1000	lat	262461	9.44e-05	9.06e-05	50.7522	24.7781	-0.499707	0.0407103	0.283788	0.0363207
tmax179d180dl	rural no electricity	1000	lon	251411	0.000730008	0.000726034	50.9398	183.667	-0.532379	0.0417248	0.781065	0.0367696
tmax29d30dl	rural no electricity	1000	lat	263456	0.000813281	0.000809488	50.7588	214.439	-0.501664	0.0403804	0.609598	0.0256287
tmax29d30dl	rural no electricity	1000	lon	252375	0.00158825	0.0015843	50.9335	401.476	-0.532316	0.0410791	0.835393	0.0250635
tmax364d365dl	rural no electricity	1000	lat	261201	0.000557862	0.000554036	50.7979	145.796	-0.459431	0.0407505	0.807585	0.0398507
tmax364d365dl	rural no electricity	1000	lon	250394	0.00158913	0.00158515	50.9541	398.546	-0.443375	0.0417056	1.33067	0.0422302
tmax6d7dl	rural no electricity	1000	lat	263456	0.00100219	0.000998402	50.754	264.3	-0.509056	0.0403668	0.544766	0.0216542
tmax6d7dl	rural no electricity	1000	lon	252375	0.00137472	0.00137076	50.9389	347.425	-0.575601	0.0410291	0.629628	0.0216379
tmax89d90dl	rural no electricity	1000	lat	263456	0.000128036	0.000124241	50.7762	33.7364	-0.520616	0.0404364	0.279527	0.0293713
tmax89d90dl	rural no electricity	1000	lon	252375	0.0009611	0.000957141	50.9495	242.793	-0.545358	0.041363	0.757039	0.0299198

## Sheet: Fig 4b
VarName2	data subset	n_iter	dir	n	R_squared	Adj_r_squared	sigma	fstatistic	intercept	interceptsd	poly1	poly1sd
precip179d180dl	arid	1000	lat	56465	0.000360229	0.000342526	59.3134	20.348	-0.779253	0.104426	-0.163603	0.017071
precip179d180dl	arid	1000	lon	60466.6	9.17e-06	-7.37e-06	60.9734	0.554358	-1.21889	0.102278	-0.0226034	0.0158918
precip29d30dl	arid	1000	lat	56429	0.000166906	0.000149187	59.0739	9.42004	-0.901758	0.104511	-0.0557733	0.00902468
precip29d30dl	arid	1000	lon	60466.6	1.23e-05	-4.22e-06	60.9733	0.744937	-1.21719	0.102172	0.0135815	0.0073534
precip364d365dl	arid	1000	lat	56465	0.00227522	0.00225755	59.2565	128.766	0.509863	0.127239	-1.5469	0.0703263
precip364d365dl	arid	1000	lon	60466.6	0.000581594	0.000565065	60.9559	35.1882	-1.16918	0.102213	-0.913391	0.0871096
precip6d7dl	arid	1000	lat	56465	2.11e-05	3.42e-06	59.3234	1.1929	-0.878473	0.103891	-0.0124234	0.00737891
precip6d7dl	arid	1000	lon	60466.6	0.000315287	0.000298754	60.964	19.0708	-1.21951	0.10214	0.056796	0.00674591
precip89d90dl	arid	1000	lat	56465	0.000140534	0.000122826	59.3199	7.93652	-0.838201	0.104601	-0.0682896	0.0117224
precip89d90dl	arid	1000	lon	60466.6	1.9e-05	2.49e-06	60.9731	1.15051	-1.21669	0.102175	-0.0241225	0.010053
tmax179d180dl	arid	1000	lat	55407.6	1.61e-05	-1.97e-06	58.4489	0.890876	-1.34848	0.107398	0.143449	0.0956475
tmax179d180dl	arid	1000	lon	58834.2	0.000237384	0.000220391	57.8175	13.97	-1.06232	0.111306	0.606736	0.0833758
tmax29d30dl	arid	1000	lat	56339.7	0.000148196	0.000130449	58.4284	8.35067	-1.37907	0.106607	0.255181	0.0480691
tmax29d30dl	arid	1000	lon	59755.4	0.000292968	0.000276238	57.7845	17.5119	-1.19218	0.106974	0.347166	0.0440539
tmax364d365dl	arid	1000	lat	54955.3	0.000200651	0.000182458	58.5534	11.0293	-1.32926	0.108775	0.86117	0.148239
tmax364d365dl	arid	1000	lon	58350.5	0.000365559	0.000348428	57.8996	21.3389	-0.890937	0.115495	1.02491	0.119189
tmax6d7dl	arid	1000	lat	56339.7	0.000131264	0.000113517	58.4289	7.39647	-1.38271	0.106587	0.193545	0.0455861
tmax6d7dl	arid	1000	lon	59755.4	1.51e-05	-1.66e-06	57.7925	0.900797	-1.28681	0.106473	0.0490156	0.0435499
tmax89d90dl	arid	1000	lat	56339.7	3.07e-05	1.3e-05	58.4318	1.73006	-1.3835	0.10658	-0.131377	0.0598717
tmax89d90dl	arid	1000	lon	59755.4	0.000327283	0.000310553	57.7835	19.5638	-1.14404	0.108639	0.45015	0.0525528
precip179d180dl	temperate	1000	lat	57850.8	0.00273427	0.00271703	40.1839	158.618	-0.408977	0.075701	-0.189622	0.00921535
precip179d180dl	temperate	1000	lon	50877.4	0.00164514	0.00162552	42.0311	83.8405	0.11654	0.0824428	-0.161626	0.00968965
precip29d30dl	temperate	1000	lat	57850.8	0.00247012	0.00245287	40.1892	143.256	-0.445485	0.0756723	-0.0963239	0.00562862
precip29d30dl	temperate	1000	lon	50877.4	0.00136757	0.00134795	42.037	69.6768	0.0956309	0.0823501	-0.0742732	0.00604721
precip364d365dl	temperate	1000	lat	57850.8	0.00187503	0.00185778	40.2012	108.678	-0.523821	0.0761513	-0.487946	0.0265688
precip364d365dl	temperate	1000	lon	50877.4	0.000139627	0.000119975	42.0628	7.10504	0.107745	0.082405	-0.130405	0.026605
precip6d7dl	temperate	1000	lat	57850.8	0.00127338	0.00125612	40.2133	73.7618	-0.440758	0.0759162	-0.0431754	0.00337807
precip6d7dl	temperate	1000	lon	50877.4	0.000213689	0.000194038	42.0613	10.8747	0.0820134	0.0826578	-0.0182213	0.00369129
precip89d90dl	temperate	1000	lat	57850.8	0.00305342	0.00303619	40.1775	177.189	-0.414628	0.0756062	-0.141396	0.00658296
precip89d90dl	temperate	1000	lon	50877.4	0.00132857	0.00130894	42.0378	67.6864	0.121779	0.0824092	-0.0971978	0.00707095
tmax179d180dl	temperate	1000	lat	64662.3	4.03e-05	2.48e-05	41.3982	2.60584	-0.812028	0.0709935	-0.117862	0.046344
tmax179d180dl	temperate	1000	lon	57594.4	0.000225967	0.000208608	42.1446	13.0177	0.248529	0.0767387	-0.323737	0.0587752
tmax29d30dl	temperate	1000	lat	64662.3	0.000753997	0.000738544	41.3835	48.7931	-0.830025	0.0710102	0.422024	0.0375168
tmax29d30dl	temperate	1000	lon	57594.4	0.0012561	0.00123875	42.1229	72.4368	-0.00475555	0.0764953	0.578046	0.0419348
tmax364d365dl	temperate	1000	lat	64662.3	0.000801617	0.000786165	41.3825	51.8769	-0.841082	0.0710313	0.677315	0.0511284
tmax364d365dl	temperate	1000	lon	57594.4	0.000591201	0.000573849	42.1369	34.0708	-0.00380481	0.0776364	0.654595	0.0686893
tmax6d7dl	temperate	1000	lat	64662.3	0.00115757	0.00114212	41.3751	74.9398	-0.82822	0.0710118	0.419235	0.0335723
tmax6d7dl	temperate	1000	lon	57594.4	0.00137699	0.00135965	42.1203	79.4185	0.0198304	0.0764936	0.484893	0.0369311
tmax89d90dl	temperate	1000	lat	64662.3	5.43e-06	-1e-05	41.3989	0.351055	-0.817638	0.0709634	-0.00112393	0.0389404
tmax89d90dl	temperate	1000	lon	57594.4	7.3e-06	-1.01e-05	42.1492	0.420544	0.173905	0.0758676	-0.0109059	0.0469059
precip179d180dl	tropical	1000	lat	240193	0.0013581	0.00135395	45.3308	326.652	-0.610518	0.0397877	-0.151408	0.00476075
precip179d180dl	tropical	1000	lon	224817	0.00146039	0.00145595	44.925	328.802	-0.457236	0.0425432	-0.154955	0.00496574
precip29d30dl	tropical	1000	lat	240193	0.00032487	0.000320708	45.3543	78.0571	-0.704838	0.0396595	-0.0391395	0.00265366
precip29d30dl	tropical	1000	lon	224817	0.000262318	0.000257871	44.952	58.9892	-0.440213	0.0428301	-0.0352008	0.00261183
precip364d365dl	tropical	1000	lat	240193	0.0006842	0.00068004	45.3461	164.453	-0.513745	0.0406948	-0.252251	0.0104757
precip364d365dl	tropical	1000	lon	224817	0.000867182	0.000862738	44.9384	195.127	-0.328649	0.0436304	-0.301234	0.0125819
precip6d7dl	tropical	1000	lat	240193	8.58e-05	8.16e-05	45.3597	20.6114	-0.737496	0.0396269	-0.012248	0.00164192
precip6d7dl	tropical	1000	lon	224817	6.17e-05	5.73e-05	44.9565	13.8767	-0.472215	0.0426935	-0.010618	0.00181474
precip89d90dl	tropical	1000	lat	240193	0.000870726	0.000866567	45.3419	209.326	-0.652778	0.0395951	-0.0883617	0.00369419
precip89d90dl	tropical	1000	lon	224817	0.000708146	0.000703701	44.942	159.317	-0.456996	0.0426156	-0.0781612	0.00362511
tmax179d180dl	tropical	1000	lat	239173	3.66e-06	-5.22e-07	46.0821	0.875097	-0.703522	0.0401952	0.045901	0.0444959
tmax179d180dl	tropical	1000	lon	226838	0.000710896	0.000706491	45.3163	161.374	-0.441951	0.0410741	0.909344	0.0482369
tmax29d30dl	tropical	1000	lat	239260	0.000676328	0.000672151	46.0651	161.929	-0.672959	0.0401474	0.621976	0.0341883
tmax29d30dl	tropical	1000	lon	227008	0.00115636	0.00115196	45.2982	262.808	-0.412984	0.040893	0.804227	0.0310785
tmax364d365dl	tropical	1000	lat	238157	0.000116639	0.000112441	46.136	27.7818	-0.672825	0.0403627	0.462017	0.0554557
tmax364d365dl	tropical	1000	lon	226031	0.00126203	0.00125762	45.334	285.621	-0.371224	0.0410999	1.54801	0.0567108
tmax6d7dl	tropical	1000	lat	239260	0.000605554	0.000601377	46.0668	144.974	-0.682003	0.0401789	0.465555	0.0285788
tmax6d7dl	tropical	1000	lon	227008	0.00113504	0.00113064	45.2987	257.957	-0.446451	0.0408055	0.626698	0.0262726
tmax89d90dl	tropical	1000	lat	239260	0.00015858	0.000154401	46.0771	37.9482	-0.680587	0.0401659	0.358831	0.0385688
tmax89d90dl	tropical	1000	lon	227008	0.000867765	0.000863364	45.3048	197.162	-0.429159	0.0409818	0.856277	0.0386686

## Sheet: Fig 4c
VarName2	data subset	n_iter	dir	n	R_squared	Adj_r_squared	sigma	fstatistic	intercept	interceptsd	poly1	poly1sd
precip179d180dl	Improved drinking water	1000	lat	180155	0.00106781	0.00106226	45.0727	192.578	-0.899977	0.0461337	-0.143078	0.00567539
precip179d180dl	Improved drinking water	1000	lon	176208	0.00070115	0.000695479	46.1742	123.636	-0.229655	0.0478214	-0.115565	0.00534794
precip29d30dl	Improved drinking water	1000	lat	180131	0.000235546	0.000229995	45.076	42.4395	-0.965212	0.0461008	-0.0337028	0.00293051
precip29d30dl	Improved drinking water	1000	lon	176208	8.86e-05	8.29e-05	46.1884	15.6092	-0.215448	0.047782	-0.0212721	0.00296707
precip364d365dl	Improved drinking water	1000	lat	180155	0.000606199	0.000600651	45.0831	109.277	-0.794603	0.0474338	-0.272362	0.0133764
precip364d365dl	Improved drinking water	1000	lon	176208	0.000335572	0.000329899	46.1827	59.1508	-0.160166	0.0483794	-0.207316	0.0138226
precip6d7dl	Improved drinking water	1000	lat	180155	6.27e-05	5.72e-05	45.0953	11.2984	-0.980701	0.0459759	-0.0109054	0.00186866
precip6d7dl	Improved drinking water	1000	lon	176208	2.65e-06	-3.03e-06	46.1904	0.466629	-0.233906	0.0478178	0.00136368	0.00194138
precip89d90dl	Improved drinking water	1000	lat	180155	0.000734432	0.000728885	45.0802	132.41	-0.908305	0.046184	-0.0827126	0.00396656
precip89d90dl	Improved drinking water	1000	lon	176208	0.000359284	0.000353611	46.1821	63.3321	-0.222505	0.0477856	-0.058119	0.00382881
tmax179d180dl	Improved drinking water	1000	lat	179282	2.75e-05	2.19e-05	45.2665	4.93017	-0.939584	0.0486311	0.138018	0.0416474
tmax179d180dl	Improved drinking water	1000	lon	177223	0.000605863	0.000600224	45.1802	107.439	-0.13777	0.0494254	0.663503	0.0388921
tmax29d30dl	Improved drinking water	1000	lat	179431	0.000568225	0.000562655	45.2855	102.016	-0.887393	0.0489134	0.456666	0.0286872
tmax29d30dl	Improved drinking water	1000	lon	177318	0.00114521	0.00113958	45.1979	203.301	-0.15232	0.0492558	0.637676	0.0277564
tmax364d365dl	Improved drinking water	1000	lat	178712	0.000245193	0.000239599	45.3123	43.83	-0.901962	0.0488169	0.517582	0.0487288
tmax364d365dl	Improved drinking water	1000	lon	176775	0.00112007	0.00111442	45.1931	198.223	-0.0952892	0.0496145	1.08194	0.0459638
tmax6d7dl	Improved drinking water	1000	lat	179431	0.000486475	0.000480904	45.2874	87.3321	-0.906772	0.0487812	0.345311	0.0266146
tmax6d7dl	Improved drinking water	1000	lon	177318	0.000759721	0.000754086	45.2066	134.816	-0.173908	0.0491283	0.426096	0.0250336
tmax89d90dl	Improved drinking water	1000	lat	179431	0.00012224	0.000116667	45.2956	21.9364	-0.917688	0.0489239	0.244271	0.0327891
tmax89d90dl	Improved drinking water	1000	lon	177318	0.000784933	0.000779297	45.206	139.293	-0.140079	0.0492977	0.616981	0.0318224
precip179d180dl	Unimproved drinking water	1000	lat	173566	0.00180746	0.00180171	48.3439	314.284	-0.474675	0.0496593	-0.195228	0.00628459
precip179d180dl	Unimproved drinking water	1000	lon	167439	0.00171661	0.00171065	48.2324	287.924	-1.00781	0.0506558	-0.193574	0.00630368
precip29d30dl	Unimproved drinking water	1000	lat	173560	0.00075517	0.000749412	48.3459	131.167	-0.573334	0.0493828	-0.0683509	0.00373078
precip29d30dl	Unimproved drinking water	1000	lon	167439	0.000732181	0.000726213	48.2562	122.687	-1.00311	0.0508219	-0.0666936	0.00345672
precip364d365dl	Unimproved drinking water	1000	lat	173566	0.00186306	0.00185731	48.3426	323.969	-0.290651	0.0504942	-0.483105	0.0155519
precip364d365dl	Unimproved drinking water	1000	lon	167439	0.00172053	0.00171456	48.2323	288.582	-0.936047	0.0514059	-0.461548	0.0152779
precip6d7dl	Unimproved drinking water	1000	lat	173566	0.000204864	0.000199103	48.3827	35.5649	-0.608445	0.0493727	-0.022019	0.00224708
precip6d7dl	Unimproved drinking water	1000	lon	167439	0.000142066	0.000136095	48.2704	23.7911	-1.04881	0.0507783	-0.0184661	0.00227381
precip89d90dl	Unimproved drinking water	1000	lat	173566	0.00128043	0.00127468	48.3567	222.525	-0.532006	0.0495522	-0.121299	0.00469297
precip89d90dl	Unimproved drinking water	1000	lon	167439	0.00116415	0.00115819	48.2458	195.153	-0.998777	0.0506694	-0.115581	0.00457687
tmax179d180dl	Unimproved drinking water	1000	lat	176781	0.00017725	0.000171595	48.7445	31.3403	-0.716934	0.0486757	0.358972	0.0410438
tmax179d180dl	Unimproved drinking water	1000	lon	167405	0.000700819	0.00069485	48.9576	117.404	-0.975052	0.0497042	0.697916	0.0402661
tmax29d30dl	Unimproved drinking water	1000	lat	177610	0.00115486	0.00114924	48.7298	205.354	-0.754276	0.0482485	0.692137	0.0304969
tmax29d30dl	Unimproved drinking water	1000	lon	168306	0.00161963	0.00161369	48.9437	273.037	-0.937044	0.0494682	0.802149	0.0291143
tmax364d365dl	Unimproved drinking water	1000	lat	175890	0.000993807	0.000988127	48.7688	174.976	-0.692303	0.0487138	0.994543	0.0462435
tmax364d365dl	Unimproved drinking water	1000	lon	166605	0.0017773	0.00177131	48.9781	296.637	-0.826032	0.0502369	1.28399	0.0449848
tmax6d7dl	Unimproved drinking water	1000	lat	177610	0.00126618	0.00126055	48.7271	225.172	-0.751633	0.0482603	0.591717	0.0267031
tmax6d7dl	Unimproved drinking water	1000	lon	168306	0.00148526	0.00147933	48.947	250.353	-0.987393	0.0494953	0.633322	0.0257633
tmax89d90dl	Unimproved drinking water	1000	lat	177610	0.000296782	0.000291154	48.7507	52.7275	-0.741347	0.0483069	0.399887	0.0340512
tmax89d90dl	Unimproved drinking water	1000	lon	168306	0.000940263	0.000934327	48.9604	158.402	-0.974563	0.0496293	0.700943	0.0345621

## Sheet: Fig 5
var1	var2	estimate	p	lower_ci	upper_ci
piped_water	tmax6d7dl	0.965556	0.066544	1.0024	0.93007
surface_water	tmax6d7dl	0.960074	0.123668	1.01119	0.911542
boreholes	tmax6d7dl	1.05483	0.000167772	1.02591	1.08457
wells	tmax6d7dl	1.04228	0.0100197	1.00994	1.07566
improved	tmax6d7dl	1.00886	0.490266	0.983894	1.03446
piped_water	tmax29d30dl	0.962753	0.078934	1.0044	0.922835
surface_water	tmax29d30dl	0.955165	0.0914218	1.00742	0.905619
boreholes	tmax29d30dl	1.05864	0.000933379	1.02351	1.09498
wells	tmax29d30dl	1.04815	0.00597329	1.01359	1.08389
improved	tmax29d30dl	1.01081	0.435159	0.983886	1.03846
piped_water	tmax89d90dl	0.957592	0.0670094	1.00304	0.914201
surface_water	tmax89d90dl	0.947369	0.0541449	1.00096	0.896644
boreholes	tmax89d90dl	1.06668	0.00290702	1.0223	1.11298
wells	tmax89d90dl	1.05756	0.00437625	1.01762	1.09905
improved	tmax89d90dl	1.0149	0.348234	0.98402	1.04674
piped_water	tmax179d180dl	0.951768	0.0318013	0.995706	0.909769
surface_water	tmax179d180dl	0.956842	0.164496	1.01825	0.899136
boreholes	tmax179d180dl	1.07344	0.00205231	1.02614	1.12292
wells	tmax179d180dl	1.05634	0.00839696	1.01415	1.10029
improved	tmax179d180dl	1.0132	0.47829	0.977122	1.05062
piped_water	tmax364d365dl	0.953036	0.0312426	0.995678	0.91222
surface_water	tmax364d365dl	0.956485	0.203435	1.02437	0.893102
boreholes	tmax364d365dl	1.0863	7.23543e-05	1.04278	1.13163
wells	tmax364d365dl	1.05217	0.0167205	1.00924	1.09692
improved	tmax364d365dl	1.01772	0.350979	0.980844	1.05597
piped_water	precip6d7dl	0.998883	0.550847	1.00256	0.995223
surface_water	precip6d7dl	1.00091	0.729132	0.995793	1.00604
boreholes	precip6d7dl	0.995365	0.00587378	0.998661	0.992081
wells	precip6d7dl	1.00269	0.220565	0.998389	1.00701
improved	precip6d7dl	0.999807	0.853941	1.00187	0.997751
piped_water	precip29d30dl	0.998572	0.575952	1.00359	0.993582
surface_water	precip29d30dl	1.00225	0.560417	0.994704	1.00985
boreholes	precip29d30dl	0.992925	0.00350172	0.997669	0.988204
wells	precip29d30dl	1.00327	0.270492	0.997461	1.00911
improved	precip29d30dl	0.999344	0.721067	1.00295	0.995748
piped_water	precip89d90dl	0.999773	0.950934	1.00704	0.992554
surface_water	precip89d90dl	1.00526	0.307892	0.99517	1.01546
boreholes	precip89d90dl	0.989244	7.71108e-05	0.994562	0.983954
wells	precip89d90dl	1.00217	0.600039	0.99409	1.01031
improved	precip89d90dl	0.998656	0.642671	1.00435	0.992998
piped_water	precip179d180dl	0.999982	0.99722	1.01007	0.989997
surface_water	precip179d180dl	1.00854	0.178641	0.996121	1.0211
boreholes	precip179d180dl	0.987712	2.11886e-05	0.993357	0.982099
wells	precip179d180dl	1.00178	0.781147	0.989318	1.01439
improved	precip179d180dl	0.998333	0.689519	1.00654	0.990197
piped_water	precip364d365dl	0.995256	0.577518	1.01205	0.97874
surface_water	precip364d365dl	1.00252	0.738863	0.987813	1.01744
boreholes	precip364d365dl	0.983864	0.00606989	0.995363	0.972498
wells	precip364d365dl	1.01138	0.22022	0.993248	1.02984
improved	precip364d365dl	0.999262	0.882865	1.00913	0.989491
